# Supplementary material for: The Mechanism Underlying the Increase in Bread Hardness in Association with Alterations in Protein and Starch Characteristics During Room-Temperature Storage
Source: Foods. 2024 Dec 4;13(23):3921. doi: 10.3390/foods13233921 (PMC11641183; doi:10.3390/foods13233921)
Supplement: Supplementary file 1 [file foods-13-03921-s001.zip]

Archive with 1 entries (1 files):
- foods-3324321-supplementary.pdf
